# Supplementary material for: Comparison of Semi-Quantitative Scoring and Artificial Intelligence Aided Digital Image Analysis of Chromogenic Immunohistochemistry
Source: Biomolecules. 2021 Dec 23;12(1):19. doi: 10.3390/biom12010019 (PMC8774232; doi:10.3390/biom12010019)
Supplement: Supplementary file 1 [file biomolecules-12-00019-s001.zip]

Archive with 1 entries (1 files):
- biomolecules-1438843-supplementary.xlsx
