# Supplementary material for: Comparison of Semi-Quantitative Scoring and Artificial Intelligence Aided Digital Image Analysis of Chromogenic Immunohistochemistry
Source: Biomolecules. 2021 Dec 23;12(1):19. doi: 10.3390/biom12010019 (PMC8774232; doi:10.3390/biom12010019)
Supplement: Supplementary file 1 [file biomolecules-12-00019-s001.zip › biomolecules-1438843-supplementary.xlsx]

## Sheet: S1
Case ID	Observer Image	#1	#2	#3	#4	#5	Pathronus converted	Pathronus original	Case ID	Observer Image	#1	#2	#3	#4	#5	Pathronus converted	Pathronus original	Case ID	Observer Image	#1	#2	#3	#4	#5	Pathronus converted	Pathronus original
		Control									Dementia with Lewy-body									Alzheimer's disease
CNT1	0	1.5	2	2	2	1.5	1.5	111.5	DLB1	0	1.5	2	2	2	2	2	126.719	AD1	0	1.5	2	2	1	1.5	1	98.62
	1	1	1	1		1.5	1.5	111.75		1	2	2	2	2	2	2	121.704		1	1.5	2	2	1	1.5	1	96.73
	2	1	1.5	1.5	2	1	1	99.88		2	2	1.5	2.5	2	1.5	2	119.99		2	1.5	1.5	1.5	1.5	1.5	1.5	113.75
	3	1	2	1.5	2	1	2	118.96		3	2	2	2	2	2	2	118.138		3	1.5	2	1.5	1.5	1.5	2	122.64
	4	1	2	1.5	2	1	1	99.97		4	2	2	2.5	2	1.5	2	118.662		4	1.5	2.5	2.5	1.5	1.5	2	120.62
	5	1.5	2	2	2	1	2	118.68		5	2	1.5	2	2	2	2	124.904		5	2	2	2	2	1.5	2	124.14
	6	1.5	2	2	2	1.5	1.5	113.31		6	2	2	2	2	1.5	2	122.192		6	2	2	2	2	1.5	2	119.39
	7	1.5	1.5	2	2	1.5	2	115.84		7	2	1.5	2.5	2	2	2	125.983		7	1.5	2	1.5	1.5	1.5	2	114.59
	8	1.5	2	1.5	1.5	1	2	116.78		8	2	1	2	2	2	2	126.195		8	1.5	2	1.5	1.5	1.5	2	120.5
	9	1.5	2	1.5	1.5	1.5	1.5	108.36		9	1.5	2	2	2	2	2	124.859		9	1	1.5	1.5	1	2	2	119.02
	10	1.5	2	1.5	2	1.5	1	113.51		10	1	1.5	2	1	2	2	124.512		10	1.5	2	1.5	1.5	2	1.5	115.89
	11	2	1.5	2	2	1	1	103.33		11	1.5	2	2	1.5	2	2	116.894		11	1.5	2	1.5	1	2	2	121.63
	12	2	2	1.5	2	1.5	1.5	109.33		12	2	2	1.5	2	2	2	124.298		12	1.5	2	1	1.5	1.5	2	120.7
	13	1.5	1.5	1.5	1.5	1.5	1.5	114.17		13	1.5	2	2	1.5	2	2	123.15		13	1	2	1	1	1.5	2	117.24
	14	2	1.5	2	2	1.5	1	95.91		14	2	2	2	2	2	2	121.824		14	1.5	2	1	1.5	1.5	2	12.99
	15	1.5	1.5	2	1.5	1.5	2	110.25		15	2	2	2	2	2	2	125.317		15	1	2	1.5	1	1.5	1.5	116.71
	16	1.5	1.5	1	1.5	1.5	2	132.05		16	2	2	2.5	2	2	2	120.194		16	1.5	2	1.5	1.5	1.5	2	117.64
	17	1.5	2	1.5	1.5	1	2	115.57		17	2	1.5	2	2	2	2	123.648		17	1	2	1.5	1	1.5	1.5	112.9
	18	2	2	2	2	1.5	1.5	115.3		18	1.5	2	2.5	1.5	1.5	2	123.648		18	1	1.5	1	1	1.5	1.5	112.119
	19	1.5	1.5	1.5	1.5	1.5	2	110.26		19	1.5	2	2	2	2	2	120.304		19	1	1.5	1	1	1	1.5	112.38
	20	2	2	1.5	2	1	2	110.25		20	1.5	2	2	2	2	2	121.664		20	1	2	1	1	1	2	120.019
	21	1.5	1.5	1.5	1.5	1.5	2	119.23		21	1.5	2	2	1.5	2	2	123.593		21	1	2	1	1	1	1.5	106.055
	22	2	2	2	2	1.5	1.5	112.36		22	1.5	1.5	1.5	1.5	2	2	124.71		22	1	2	1	1	1.5	1.5	108.61
	23	1.5	1.5	1.5	1.5	1.5	1.5	113.63		23	1.5	2	1.5	2	2	2	125.45		23	1	2	1	1	1.5	1.5	110.61
	24	2	1.5	2.5	2	1.5	2	115.42		24	1.5	2	2	1.5	2	2	124.614		24	1	1.5	1	1	1	1.5	104.26
	25	2	1.5	2	2	1.5	1.5	113.11		25	1.5	2	1.5	2	1.5	2	125.035		25	1	1	1	1	1	1	101.64
	26	2	2	2	2	1.5	1.5	109.66		26	1.5	2	1.5	1.5	1.5	2	121.097		26	1	1.5	1	1	1.5	1	106.43
	27	1.5	1.5	2	1.5	1.5	2	123.95		27	1	2	2	1	1.5	2	124.068		27	1	1	1	1	1.5	1.5	103.93
	28	2	1.5	2.5	2	1.5	2	123.6		28	1.5	2	1.5	1.5	1.5	2	124.435		28	1	1.5	1	1	1.5	1.5	108.11
	29	2	2	2.5	2	2	2	121.28		29	1.5	2	1.5	1	1.5	2	120.909		29	1	1	1	1	1.5	1	104.37
	30	1.5	2	2.5	1.5	1.5	2	117.76		30	1	2	2	1	1.5	2	119.345		30	1	1	1	1	1	1.5	110.31
	31	2.5	2	3	2.5	1.5	2	121.33		31	1	2	2	1	1.5	2	124.425		31	1	2	1	1	1.5	1	100.3
	32	2	2.5	3	2	2	2	119.63		32	1	2	1.5	1	1.5	2	123.335		32	1	1	1	1	1.5	1	103.46
	33	2.5	2	2.5	2.5	1.5	2	117.15		33	1.5	1.5	1.5	2	1.5	2	122.861		33	1	1	1	1	1.5	1.5	102.81
	34	2.5	2	2.5	2.5	2	2	122.75		34	1.5	1	1.5	1.5	1.5	2	122.385		34	1	1.5	1	1	1	1.5	107.92
	35	2.5	2	3	2	1.5	2	120.099		35	1.5	2	2.5	1.5	2	2	120.435		35	1	1	1	1	1	1	95.25
	36	2.5	2	2.5	2	1.5	2	123.16		36	1.5	2	2	2	1.5	2	124.787		36	1	1	1	1	1	1	97.38
	37	2	2	2.5	2	1.5	2	122.62		37	1	2	1	1	1.5	2	122.481		37	1	1	1	1	1	1	94.62
	38	2.5	2.5	3	3	1.5	2	134.79		38	2	2	2	2	1.5	2	120.415		38	1	1	1	1	1	1	96.12
MEAN		1.76923	1.82051	1.98718	1.92105	1.4359	1.73077	115.295			1.60256	1.85897	1.92308	1.69231	1.78205	2	122.8			1.20513	1.65385	1.26923	1.16667	1.39744	1.52564	107.498
CNT2	0	2.5	2.5	3	2	2	2	125.01	DLB2	0	1	1	1	1	1.5	1.5	109.55	AD2	0	1.5	2	2	2	2	2	114.5
	1	3	3	3	3	2	2	123.89		1	1	1	1	1	1.5	1.5	110.28		1	1.5	2	2.5	1	1.5	2	112.46
	2	3	2	2.5	2	2	2	126.03		2	1	1	1	1	1	1	109.461		2	2.5	2	2.5	2	2	2	117.24
	3	3	3	2.5	3	2	2	120.57		3	1	1.5	1	1	1	2	100.79		3	2	2	2.5	2	2	2	117.86
	4	3	2.5	2.5	2	2	2	125.62		4	1.5	1	1	2	1.5	1.5	110.52		4	2	2	2	2	2	2	115.61
	5	3	2	2.5	3	2	2	120.464		5	1.5	1.5	1.5	1.5	1.5	2	115.25		5	1	1.5	2	1.5	1.5	2	113.98
	6	2.5	2.5	3	2.5	2	2	123.95		6	1.5	1.5	1.5	1.5	2	1.5	116.11		6	1	2	2.5	2	2	2	116.21
	7	3	3	3	3	2	2	118.71		7	2	1	1	2	1.5	1.5	110.16		7	1	1	2	1.5	1.5	2	117.77
	8	3	2.5	2.5	2.5	2	2	124.215		8	1	1	1	1	1.5	1.5	105.19		8	1	2	2	1.5	1.5	1.5	113.46
	9	2.5	3	3	3	2	2	123.57		9	1	1	1	1	1.5	1.5	105.2		9	1	2	2.5	2	2	2	111.91
	10	2.5	3	2.5	3	2	2	130.73		10	1	1	1	1	1	1	107.87		10	1.5	2	2.5	1.5	1.5	1.5	112.93
	11	3	2.5	2.5	2.5	2	2	127.79		11	1.5	1	1	2	1.5	1.5	106.96		11	1	2	2	1.5	2	1.5	112.72
	12	2.5	2.5	2.5	2.5	2	2	127.89		12	2	1	1.5	2	1.5	1.5	110.96		12	1.5	2	2	2	2	2	114.99
	13	3	3	3	3	2	2	124.32		13	2	1	1.5	2	1.5	2	115.33		13	2	2	2	2	2	2	115.2
	14	3	2.5	2.5	2.5	2	2	122.63		14	1.5	1	1.5	1.5	1.5	1.5	110.29		14	1.5	2	2.5	2	2	2	116.18
	15	2.5	3	2.5	3	2	2	119.05		15	1.5	1.5	1	1.5	2	1.5	108.07		15	2	2	2	1	2	2	115.17
	16	2.5	3	3	3	2	2	122.44		16	1.5	2	2	2	1.5	1.5	106.83		16	1.5	2	2	2	2	1.5	111.31
	17	2.5	2.5	3	2.5	2	2	122.13		17	2	2	1.5	2	1.5	1.5	110.82		17	1.5	2	2	2	2	2	113.72
	18	2.5	2.5	3	2.5	1.5	2	122.93		18	2	1.5	1	2	1.5	1.5	109.69		18	1.5	2	1.5	2	2	1.5	114.04
	19	1.5	2.5	2.5	1.5	2	2	122.42		19	1.5	1.5	1.5	1.5	1.5	2	116.55		19	1	2	2	1.5	2	2	109.88
	20	1.5	2	2.5	1.5	1.5	2	122.43		20	1.5	2	1.5	2	1.5	2	115.83		20	1	2	2	1.5	1.5	1.5	108.34
	21	1.5	2	2.5	1.5	1.5	2	120.35		21	2	2	1.5	2	2	2	112.48		21	1.5	2	2	2	2	1.5	112.72
	22	1.5	2.5	2.5	1.5	1	2	125.72		22	1.5	1.5	1	1.5	1.5	1.5	112.46		22	1.5	2	2	2	2	2	113.31
	23	1.5	2.5	2	1.5	1	2	128.63		23	1.5	1.5	1	1.5	1.5	1.5	111.09		23	1.5	2	2	2	2	2	114.71
	24	2	2	2	2	1.5	2	120.64		24	1.5	2	1.5	2	1.5	1.5	107.58		24	2	2	2	2	2	2	113.17
	25	2	2	2	2	2	2	119.8		25	2	2	2.5	2	2	1.5	114.166		25	2	2	2	2	2	2	112.42
	26	2	2.5	2.5	2	1.5	2	124.91		26	2	2	2	2	2	2	113.74		26	2	1.5	2	2	2	2	116.49
	27	2	2	2	2	1.5	2	128.18		27	2	2	2	2	2	2	119.91		27	1.5	1.5	1	1.5	1.5	1.5	111.46
	28	2	2.5	2.5	2	1.5	2	122.05		28	1.5	2	2	1.5	1.5	1.5	108		28	1	1.5	2	2	2	1.5	110.46
	29	2	2.5	2.5	2	2	2	124.79		29	1.5	2	2	2	2	1.5	111.39		29	1	1.5	2	2	2	1.5	110.77
	30	2	2	2	2	2	2	123.03		30	2	1.5	2	2	1.5	1.5	112.12		30	1.5	2	2.5	2	2	2	112.49
	31	2	2.5	2.5	2	1.5	2	119.04		31	1.5	1.5	2	1.5	2	1.5	110.85		31	1.5	2	2	1.5	2	1.5	113.04
	32	2	3	2.5	2	2	2	122.6		32	1.5	2	2	2	1.5	1.5	110.2		32	1.5	2	2.5	1.5	2	2	115.64
	33	2.5	3	3	3	2	2	122.33		33	1.5	2	2	1.5	2	2	114.09		33	2	2	2.5	2	2	2	112.11
	34	1.5	2	2.5	2	1.5	2	125.25		34	2	2	2	2	2	2	115.42		34	2	2	2.5	2	2	2	116.12
	35	1.5	2	2.5	2	1.5	2	118.69		35	2	2	2	2	1.5	2	117.67		35	2	2	2.5	2	2	2	116.94
	36	2	2.5	3	2	1	2	121.49		36	1.5	2	2.5	1.5	1.5	2	119.56		36	2	2	2	2	2	2	118.93
	37	2	2	2.5	2	2	2	121.55		37	2	1.5	1.5	2	2	2	118.86		37	1.5	2	2	1.5	2	2	117.09
	38	2	2	2.5	2	1.5	2	119.62		38	1.5	1.5	1.5	2	1.5	2	112.22		38	1.5	2	2	1.5	1.5	2	112.76
MEAN		2.29487	2.47436	2.57692	2.28205	1.78205	2	123.217			1.57692	1.53846	1.51282	1.67949	1.60256	1.65385	111.629			1.53846	1.91026	2.11538	1.79487	1.89744	1.85897	114.003
CNT3	0	2.5	3	3	3	2	2	126.78	DLB3	0	1	1	1.5	1.5	1.5	1.5	108.59	AD3	0	1	1	1	1	1	1	97.28
	1	2.5	3	3	3	2	2	133.03		1	1	1	1	1	1.5	1	102.59		1	1	1	1	2	2	1	96.23
	2	2.5	2	3	3	2	2	129.61		2	1	1	1	1	1.5	1.5	108.72		2	1	1.5	1.5	1.5	1.5	1	96.63
	3	2	3	3	2	1.5	2	121.28		3	1	1.5	2	1	1.5	2	114.45		3	1	1	1	1.5	1.5	1	101.2
	4	2.5	3	3	2.5	1.5	2	129.57		4	1.5	1.5	1	2	2	1.5	109.82		4	1	1	1.5	1.5	1.5	1	95.22
	5	3	3	3	3	2	2	125.14		5	1	1.5	1.5	1	1.5	1.5	110.05		5	1	1	1	1.5	1.5	1	96.57
	6	2	3	3	2	1.5	2	132.63		6	1.5	1.5	1.5	1	1.5	1.5	113		6	1	1	1	1.5	1.5	1	97.24
	7	2.5	3	3	2.5	2	2	130.25		7	1.5	2	1	1.5	1.5	1.5	110.41		7	1	1	1.5	1.5	1.5	1	95.54
	8	3	2.5	3	3	2	2	124.96		8	1.5	2	1.5	1.5	1.5	1.5	113.07		8	1	1	1	1.5	1.5	1	99.68
	9	2	3	3	2	1.5	2	123.15		9	1.5	1	1.5	1.5	1.5	2	111.94		9	1	1.5	2	1.5	1.5	1	96.79
	10	2.5	3	3	3	1.5	2	129.56		10	1	1.5	1.5	1.5	1.5	2	113.43		10	1.5	1	1.5	1.5	1.5	1	102.83
	11	2	3	3	2	2	2	127.07		11	1	1.5	1.5	2	1.5	2	115.73		11	1	1	1.5	1.5	1.5	1.5	104.89
	12	2	2.5	3	2	2	2	128.39		12	1.5	2	1.5	2	1.5	2	116.23		12	1.5	2	1	1.5	1.5	1.5	105.11
	13	2.5	3	3	2.5	2	2	122.23		13	1.5	1	1	1.5	1.5	1.5	109.75		13	1	1	1	1.5	1.5	1	101
	14	2	2	3	2	1.5	2	123.12		14	1	2	1.5	1	1	1.5	109.18		14	1	2	2	1	1	1	99.67
	15	1.5	3	3	2	1.5	2	116.49		15	1.5	1.5	1.5	1	1.5	2	117.02		15	1.5	1	1	1.5	1.5	1.5	102.26
	16	2	3	3	2	1.5	2	118.69		16	1.5	2	1.5	2	1.5	2	113.25		16	1	1	1	1	1.5	1.5	103.24
	17	2	3	3	2	2	2	121.65		17	1.5	2	2	2	1.5	1.5	111.49		17	1	1.5	1	1.5	1.5	1	98.35
	18	3	3	3	3	2	2	121.24		18	2	2	1	2	2	2	114.32		18	1	1	1.5	1	1.5	1	99.53
	19	3	3	3	3	2	2	123.4		19	1	1.5	1	1	1.5	2	110.64		19	1	1	1.5	1	2	1	97.88
	20	2.5	2	3	2.5	1.5	2	122.2		20	1.5	2	1.5	1.5	1.5	2	112.4		20	1	1.5	1.5	1	1.5	1	97.03
	21	2.5	2	2.5	2	2	1.5	115		21	1.5	2	1.5	1.5	1.5	2	115.84		21	1.5	1.5	1	1.5	1.5	1	99.18
	22	2	3	3	2.5	1.5	2	115.11		22	1.5	2	1.5	1.5	1.5	2	116.68		22	1	1	1.5	1	1.5	1	99.9
	23	3	2	2.5	3	2	2	121.27		23	1.5	2	2	1.5	1.5	2	117.22		23	1	2	1.5	1	1.5	1	98.84
	24	2	2.5	3	2	1.5	2	115.13		24	2	1	1	2	1.5	2	115.41		24	1	1.5	1.5	1	1.5	1	99.77
	25	2.5	2	2.5	2.5	2	2	118.15		25	1.5	2	1.5	1.5	1.5	1.5	112.37		25	1	1.5	1.5	1	1.5	1	98.26
	26	3	2.5	3	3	2	2	118.64		26	2	2	2	2	1.5	2	114.23		26	1	1.5	1	1	2	1	100.88
	27	2	3	2.5	2	2	2	118.52		27	1.5	2	1.5	1.5	2	2	113.9		27	1	1.5	1.5	1	1.5	1	100.75
	28	2	3	3	2	1.5	2	120.11		28	1	2	2	1	1.5	2	114.75		28	1.5	1.5	2	1.5	2	1	100.49
	29	3	3	3	3	1.5	2	120.97		29	2	2	2	2	1.5	2	117.67		29	1	1.5	2	1	1.5	1	100.74
	30	2.5	3	3	3	1.5	2	115.38		30	2	2	1.5	2	1.5	2	113.58		30	1.5	1.5	1.5	1.5	2	1.5	102.14
	31	1.5	2	2.5	2	1.5	2	120.5		31	2	2	2	2	1.5	2	113.54		31	1	1.5	2	1	2	1	101.77
	32	2	3	2.5	2	1	2	117.993		32	2	1.5	1	2	1.5	2	115.31		32	1.5	1.5	2	1.5	2	1	102.81
	33	2	2.5	3	1.5	1.5	2	123.6		33	1	2	1.5	1	1.5	2	117.04		33	1.5	1.5	2	1.5	1.5	1	102.04
	34	2	2	2.5	2	1.5	2	118.54		34	1.5	1.5	1	1.5	1.5	1.5	113.97		34	1	1.5	2	1	2	1	102.98
	35	2	2.5	2.5	2	1.5	2	120.1		35	1	2	1.5	1	1.5	1.5	108.89		35	1.5	1	1.5	1.5	1.5	1.5	100.81
	36	1.5	2.5	2.5	1.5	1.5	2	123.73		36	1	1.5	1.5	1	1.5	1.5	114.66		36	1	2	2	1	1.5	1	104.93
	37	1.5	2.5	2.5	1.5	1.5	2	118.06		37	1	2	1	1	2	2	116.89		37	1.5	1	1	1.5	2	1	103.4
	38	2	3	3	3	1.5	2	119.02		38	1	2	1.5	1	1.5	1.5	113.78		38	1	1.5	1.5	1	2	1	104.24
MEAN		2.26923	2.69231	2.87179	2.37179	1.70513	1.98718	122.314			1.39744	1.70513	1.44872	1.47436	1.53846	1.78205	113.123			1.12821	1.32051	1.4359	1.29487	1.60256	1.07692	100.208
CNT4	0	2	2.5	2.5	2	2	2	120.92	DLB4	0	1	2	2.5	2	2	2	116.42	AD4	0	1.5	2	1.5	2	2	1.5	112.43
	1	1.5	3	3	2	1.5	2	117.4		1	2.5	2	2.5	2	2	2	119.23		1	1.5	1.5	1.5	2	2	2	115.6
	2	2	3	3	2	2	2	120.47		2	2	2.5	2.5	2	2	2	118.89		2	1	1	1	1.5	2	1.5	114.57
	3	1.5	2.5	2.5	1.5	2	2	119.55		3	2	2	2	2	2	2	118.62		3	1	1	1.5	1.5	1.5	1	100.89
	4	1.5	2.5	2	1.5	1.5	2	120.09		4	1.5	1.5	1.5	2	2	2	120.77		4	1	1.5	1.5	1.5	2	1	101.94
	5	1.5	2.5	2.5	1.5	2	2	119.79		5	1	2	2	1.5	1.5	2	114.01		5	1	2	2	1.5	1.5	1	102.65
	6	2	3	2.5	2	2	2	120.52		6	2	2	1.5	2	2	2	115.54		6	1	1	1	2	2	1.5	10.02
	7	2	3	3	2	2	2	124.67		7	2	2	1.5	2	2	2	118.52		7	1	2	2.5	2	1.5	1.5	103.56
	8	2	2	2	2	2	2	118.64		8	1.5	2	2	2	2	2	117.3		8	1.5	2	1.5	2	2	2	115.92
	9	1.5	2	3	2	1.5	1.5	113.42		9	2	1.5	1.5	2	2	2	114.95		9	1	2	1.5	1.5	2	1.5	109.66
	10	2	2.5	3	2	2	2	121.96		10	1.5	1.5	1.5	2	2	2	114.96		10	1	1	1	1.5	1.5	1.5	111.46
	11	2	2	2	2	2	2	117.82		11	1	2	2	2	2	2	117.17		11	1	1.5	1	1.5	1.5	1.5	105.04
	12	2	2.5	2	2	1.5	2	116.59		12	2	2	2.5	2	2	2	119.44		12	1	2	2.5	1.5	1.5	1.5	106.17
	13	2.5	2	2	3	2	2	122.53		13	2	2	2	2	2	2	122.23		13	2	2	3	2	2	1.5	113.47
	14	3	2	2	3	2	2	120.82		14	1.5	2	2	2	1.5	2	116.86		14	1.5	2	1.5	2	2	1.5	115.07
	15	2	2.5	2	2	1.5	2	119.94		15	2	1.5	1.5	2	2	2	116.08		15	1	1.5	2	1.5	1.5	1.5	107.57
	16	2	3	2.5	2	2	2	119.16		16	1.5	2	1.5	2	2	2	116.77		16	1.5	1.5	1.5	1.5	1.5	1.5	109.76
	17	2	3	2	2	1.5	2	122.38		17	1.5	2.5	2	2	1.5	2	118.26		17	1.5	2	1.5	2	1.5	1.5	106.43
	18	3	2	2	2.5	2	2	120.86		18	2	2	1.5	2	2	2	118.7		18	1.5	2	2	2	2	1.5	109.78
	19	2	2	2	2	1.5	2	119.09		19	1.5	2	1.5	2	2	2	115.32		19	1.5	2	2	2	2	1.5	107.04
	20	2	2	2	2.5	2	2	118.53		20	1.5	2	1.5	2	2	2	122.65		20	1.5	2	2	2	2	1.5	110.68
	21	2	2	2.5	2	1.5	2	119.21		21	1.5	2	1.5	2	1.5	2	117.9		21	1.5	2	2	2	2	2	114.73
	22	2.5	2	2.5	3	2	2	119.95		22	1.5	2	1.5	1.5	1.5	2	117.91		22	1.5	1.5	1.5	1.5	1.5	2	111.91
	23	2	2	2	2.5	2	2	119.71		23	1.5	2	1.5	1.5	1.5	2	118.44		23	1	1.5	1.5	2	2	1.5	108.17
	24	1.5	3	3	2	2	2	119.04		24	1.5	1.5	2	2	2	2	114.16		24	1	2	2	1.5	1.5	1.5	107.78
	25	2.5	2	2.5	3	2	2	119.19		25	1	3	2.5	2	1.5	2	120.49		25	1.5	1	1	2	2	1.5	116.43
	26	2	2.5	2.5	2	1.5	2	117.32		26	2	2	2	2	2	2	118.75		26	1	2	2	1.5	1.5	1.5	102.84
	27	2.5	2.5	3	2	1.5	2	118.61		27	1.5	2	2	2	2	2	122.3		27	1.5	2	2	1	2	1.5	112.07
	28	2	2.5	2.5	2.5	2	2	121.5		28	1.5	2	1.5	1	1.5	2	120.85		28	1	2	2	1	2	1.5	110.61
	29	2	2	2	2	2	2	118		29	1.5	2	1.5	2	1.5	2	117.23		29	1.5	1.5	2	1.5	2	1.5	109.04
	30	1.5	2	2	2	1.5	2	114		30	1	2	1	1.5	1.5	2	114.64		30	1	1.5	2	1	2	1.5	106.61
	31	2	2	2	2	2	2	117.35		31	1	2	2	1	1.5	2	115.34		31	1.5	1	1.5	1.5	2	1.5	116.15
	32	1.5	2	2	1.5	2	2	120.45		32	1.5	3	2	1.5	2	2	120.57		32	1	2	2.5	1	1.5	1.5	102.55
	33	2	2	2.5	2	1.5	2	114.52		33	2	3	2	2	2	2	121.48		33	1.5	1.5	2	1.5	2	2	113.58
	34	2	2	2.5	1.5	1.5	2	118.61		34	2.5	2.5	2.5	2.5	2	2	117.92		34	1	2	2.5	1	2	1.5	114.43
	35	2	2	2	2	2	2	118.41		35	2	2.5	2	2	2	2	114.25		35	1	1.5	1	1	2	1.5	116.48
	36	1.5	2	2	1.5	1.5	2	114.05		36	1.5	1.5	1	1.5	2	2	117.78		36	0.5	1.5	1	1	2	1	105.29
	37	2	2	2	2	1.5	1.5	112.28		37	1	2	1.5	1	1.5	2	116.74		37	1	1.5	1	1	2	1	104.71
	38	2	2.5	2.5	2	2	2	116.45		38	1.5	3	2.5	1.5	1.5	2	116.12		38	1	1	1.5	1.5	1.5	2	109.56
MEAN		1.98718	2.32051	2.34615	2.07692	1.80769	1.97436	118.815			1.61538	2.07692	1.83333	1.84615	1.83333	2	117.835			1.21795	1.65385	1.70513	1.57692	1.82051	1.51282	106.991
CNT5	0	2	1.5	1	2	2	2	117.94	DLB5	0	1.5	2	2.5	2	2	1.5	106.3	AD5	0	1	1	1	1	2	2	116.1
	1	2	1.5	1.5	1.5	1.5	1	104.01		1	1.5	2	2	2	2	1.5	115.15		1	1	1	1.5	1	1.5	2	122.58
	2	2	2	2	1.5	1.5	1	104.07		2	1.5	2	2	2	1.5	1.5	109.05		2	1	1	1	1	1.5	2	115.72
	3	2.5	2	2	2	1.5	1.5	112		3	1.5	2	2	1.5	1.5	1.5	108.16		3	1	1	1.5	1	1.5	2	115.19
	4	2	2	2	2	2	1.5	112.82		4	1.5	2	2	1	1.5	1.5	109.1		4	1	1	1	1	1.5	2	126.94
	5	2	2	2.5	2	2	2	116.8		5	1.5	2	2	1	1.5	1.5	110.6		5	1	1	1	1	1.5	2	115.08
	6	2	1.5	1.5	2	2	1.5	116.86		6	2	2	2	1.5	1.5	1.5	106.74		6	1	1	1	1	1.5	2	118.14
	7	2	2	2.5	2	2	2	119.59		7	1.5	2	2	1.5	1.5	1.5	107.91		7	1	1.5	1	1	1.5	2	118.57
	8	2	2	2	2	2	2	124.87		8	1.5	2	2	1.5	1.5	1.5	108.59		8	1	1	1	1.5	1.5	2	116.12
	9	2	2	2	2	2	2	115.79		9	2	2	2	2	2	1.5	110.02		9	1	1	1	1	1.5	2	115.66
	10	2	1	1	1.5	1.5	1.5	111.36		10	1.5	2	2	1	1.5	1.5	106.83		10	1	1	1	1.5	1.5	2	117.41
	11	2.5	1.5	1.5	1.5	1	1.5	109.35		11	2	2	2.5	2	2	1.5	107.62		11	1	1.5	1.5	1	1.5	1.5	112.32
	12	2	2	1.5	1.5	1.5	1.5	108.65		12	2	2	2	2	2	1.5	113.56		12	1	1.5	1.5	1	1.5	1.5	112.38
	13	2	2	1.5	2	2	1.5	110.32		13	2	1.5	2	1.5	1.5	1.5	109.14		13	1	1	1.5	1	1.5	2	116.7
	14	2	2.5	2.5	2	2	2	112.56		14	1.5	2	1.5	1	1	1.5	106.99		14	1.5	1.5	1	1.5	1.5	1.5	113.07
	15	2	2	2	2	2	2	116.06		15	1	2	2	1.5	1.5	1.5	107.08		15	1.5	1.5	1.5	1.5	1.5	2	118.55
	16	2	2	1.5	2	2	2	118.27		16	2	2	2	1.5	1.5	1.5	107.88		16	1	1.5	1	1	1.5	1.5	110.54
	17	2	1.5	2	2	1.5	2	116.5		17	2	2.5	2	2	2	1.5	107.13		17	1	1	1	1	1.5	1.5	113.22
	18	2	2	2	2	1.5	1.5	113.61		18	1.5	1.5	2	1.5	1.5	1.5	107.92		18	1	1	1	1.5	1.5	1.5	110.06
	19	2	2	2	2	1.5	1.5	111.65		19	1	1.5	1.5	1	1.5	1	105.1		19	1	1.5	1	1.5	1.5	1.5	109.65
	20	2	2	2.5	2	1.5	1.5	112.23		20	1	1.5	1.5	1	1.5	1.5	104.55		20	1	1	1	1	1.5	1.5	109.75
	21	2	2	2	2	1.5	1.5	122.27		21	1	1.5	1.5	1.5	1.5	1.5	108.11		21	1	1	1	1.5	1.5	1	100.05
	22	2	1.5	1.5	2	2	2	114.92		22	1.5	1	1	2	1.5	1	103.14		22	1	1	1	1	1.5	1	101.71
	24	2	2	2.5	2	1.5	1.5	113.33		24	1.5	2	2	1.5	1.5	1.5	106.24		24	1	1	1	1	1.5	1	97.4
	25	2.5	1	1.5	2	2	2	118.72		25	1.5	2	2	2	2	1.5	108.39		25	1	1	1	1	1	1	92.35
	26	2	1.5	2	1	1.5	1.5	111.8		26	1.5	2	2	2	1.5	1.5	109.69		26	1	1	1	1	1.5	1	97.82
	27	2.5	1.5	2	2	2	2	115.54		27	1.5	1.5	1.5	2	1.5	1.5	109.5		27	1	1	1.5	1	1.5	1	99.32
	28	2	1	1.5	2	1.5	1.5	114.62		28	1	1.5	2	1.5	1.5	1.5	107.14		28	1	1	1.5	1	1.5	1.5	100.12
	29	2.5	1.5	2	3	1.5	1.5	112.11		29	1	1.5	2	1.5	1.5	1.5	109.19		29	1	1	1	1.5	2	1	108.46
	30	2	1	2	2	1.5	2	113.59		30	1	2	2	2	1.5	1	103.233		30	1	1	1	1	1.5	1.5	101.22
	31	2.5	1	1.5	3	1.5	1.5	111.2		31	1.5	2	2	1.5	1.5	1.5	105.98		31	1	1.5	1	1	1.5	1.5	106.16
	32	2.5	1.5	2	2.5	1.5	1.5	109.32		32	1.5	2	2.5	1.5	1.5	1.5	107.79		32	1.5	1	1	1.5	1.5	1.5	106.46
	33	2.5	1	1.5	2.5	1.5	1.5	112.33		33	1.5	2	2	1.5	1.5	1.5	109.33		33	1	1	1	1	1.5	1	105.77
	34	2	1.5	1.5	2	1.5	1.5	109.3		34	1.5	2	2.5	2	1.5	1	108.91		34	1	1	1.5	1	1.5	1.5	108.44
	35	2	2	1.5	2	1.5	1.5	109.57		35	1	2	2.5	1.5	1.5	1.5	105.68		35	1	1	1	1	1.5	1.5	107.86
	36	1.5	2	2	1.5	1.5	1.5	113.17		36	1	1.5	2	1.5	1.5	1.5	108.08		36	1	1	1	1	1	1.5	107.94
	37	1.5	2	2	2	1.5	1.5	112.9		37	1	2	2	1	1.5	1.5	105.53		37	1	1	1	1	1.5	1.5	105.63
	38	2	2	1.5	2	1.5	2	116.15		38	1.5	1.5	2	2	1.5	1.5	106.11		38	1	1.5	1.5	1	1	1	103.7
MEAN		2.07895	1.71053	1.82895	1.97368	1.67105	1.65789	113.583			1.46053	1.85526	1.97368	1.59211	1.57895	1.44737	107.828			1.03947	1.11842	1.13158	1.11842	1.48684	1.55263	109.846
CNT6	0	2.5	2	3	3	1.5	2	118.45	DLB6	0	2	2.5	3	2	2	2	114.53	AD6	0	1	1	1	1	2	1.5	106.62
	1	3	3	2.5	3	1.5	2	120.41		1	2.5	2	3	2.5	2	2	122.06		1	1	1	1.5	1	1.5	1.5	106.62
	2	3	3	3	3	2	2	120.06		2	2.5	2.5	3	3	2	2	120.599		2	1	1	2	1	2	1.5	106.34
	3	3	3	3	2.5	2	2	120.16		3	2.5	2	2.5	3	2	2	117.236		3	1	1	1	1	1.5	1.5	103.66
	4	2.5	2	3	2.5	2	2	119.91		4	2	2	2.5	2	3	2	116.131		4	1	1	1	1	1.5	1	101.94
	5	2.5	2	2.5	3	2	2	120.68		5	2	3	3	2	2	1.5	113.347		5	1	1	1.5	1	1.5	1	101.15
	6	3	3	3	2.5	2	2	120.84		6	2.5	2	2	3	3	2	115.418		6	1	1	2	1	1.5	1	103.21
	7	3	3	3	3	2	2	119.08		7	1.5	2	2.5	2	1.5	1.5	111.907		7	1	1	1	1	2	1.5	105.32
	8	2.5	3	3	2.5	2	2	117.53		8	1.5	2	2.5	1.5	2	2	112.331		8	1	1	1	1	1.5	1.5	101.42
	9	2.5	2	3	2.5	2	2	120.62		9	2	2	2.5	2	2	2	116.657		9	1	1	1.5	1	1	1	95.78
	10	3	2	2.5	3	1.5	2	120.66		10	2	2	2.5	2	2	2	113.431		10	1	1	1	1	1.5	1	101.19
	11	3	3	3	3	1.5	2	117.78		11	1.5	2	2	2	2	1.5	112.111		11	2	1	1	2	1.5	1	95.99
	12	3	2.5	3	3	2	2	122.37		12	1.5	1.5	2	1.5	2	1.5	109.11		12	1	1	1.5	1	1.5	1	93.03
	13	2	2.5	3	2	2	2	119.23		13	1.5	1	1.5	2	2	1.5	108.58		13	1	1	1	1	1.5	1.5	104.75
	14	2.5	2	3	2.5	2	2	121.28		14	1	1	1.5	1	2	1.5	106.028		14	1	1	1.5	1	1.5	1	97.16
	15	2.5	2	3	2.5	2	2	120.8		15	1	1	1	1	1.5	1	100.606		15	1	1	1	1	1.5	1	94.28
	16	3	2	3	3	1.5	2	123.71		16	1	3	2.5	1	2	1.5	103.86		16	1	1	1.5	1	1.5	1	92.54
	17	2.5	2	3	2.5	1.5	2	121.14		17	2	3	3	2	2	2	114.7		17	1	1	1	1	1.5	1.5	102.68
	18	2.5	2.5	3	3	2	2	120.61		18	2.5	3	3	3	3	2	122.09		18	1	1	2	1	1.5	1	99.21
	19	2.5	2	3	2.5	2	2	119.07		19	2	3	3	2	2	2	119.63		19	1	1	1.5	1	1.5	1.5	101.38
	20	2.5	2	3	2.5	2	2	120.64		20	2.5	2.5	2.5	3	2	2	119.38		20	1	1	1	1	1.5	1	98.21
	21	3	2	3	3	2	2	123.11		21	2	2.5	2.5	2	2	2	117.79		21	1	1.5	1.5	1	1.5	1	100.28
	22	2.5	2.5	3	2.5	2	2	119.35		22	2	2	2.5	2	2	1.5	115.43		22	1	1.5	1.5	1	1.5	1	102.71
	23	2	2.5	3	2	2	2	125.08		23	2	2	3	2	2	2	118.83		23	1	1	1	1	1.5	1	101.63
	24	2.5	2	3	2.5	2	2	123.1		24	2	3	3	2	2	2	122.79		24	1	1	1.5	1	1.5	1	96.59
	25	2.5	2.5	3	2.5	1.5	2	117.45		25	2.5	3	3	2.5	3	2	121.64		25	1	1.5	1.5	1	1.5	1	100.84
	26	3	2.5	3	3	2	2	121.75		26	2.5	3	3	3	3	2	122.72		26	1	1.5	2	1	1.5	1.5	110.6
	27	2.5	2.5	2.5	2.5	2	2	119.02		27	2.5	3	3	3	2	2	122.78		27	1.5	1	1.5	1.5	1.5	1.5	105.91
	28	2.5	3	2.5	2.5	2	2	116.3		28	2	3	3	2	2	2	125.658		28	1	1	1	1	1.5	1.5	103.36
	29	3	3	2.5	3	2	2	122.48		29	2.5	3	3	2.5	3	2	127.85		29	1	1	1	1	1.5	1	100.14
	30	2.5	3	3	2.5	2	2	120.29		30	2.5	3	3	2	3	2	122.56		30	1	1	1.5	1	1.5	1	99.41
	31	2.5	3	3	2.5	2	2	122.34		31	2.5	3	3	2.5	3	2	125.34		31	1	1	1.5	1	1	1	100.87
	32	2	2	3	2	2	2	124		32	2.5	2.5	2.5	2.5	3	2	124.67		32	1	1	1.5	1	1.5	1.5	105.92
	33	2.5	2	3	2.5	1.5	2	119.88		33	2	3	2.5	2	2	2	124.08		33	1.5	1	1	1.5	1.5	1.5	104.83
	34	2.5	2.5	3	2.5	1.5	2	118.55		34	2	2	2.5	2	3	2	121.911		34	1.5	1.5	1	1.5	1.5	1.5	107.04
	35	2	2.5	2.5	2	2	2	121.82		35	2	2.5	2.5	2	2	2	121.15		35	1	1	1.5	1	1.5	1.5	106.33
	36	2	2	2.5	2	2	2	124.35		36	2	3	2.5	2	2	2	125.04		36	1	1.5	2	1	1.5	1.5	105.45
	37	2.5	2	2.5	2.5	1.5	2	117.62		37	2	3	3	2	3	2	122.31		37	1.5	2	2	2	1.5	1.5	108.92
	38	2	3	3	2	1.5	2	114.88		38	2	2.5	3	2	2	2	125.24		38	1.5	2	2.5	2	1.5	2	112.15
MEAN		2.57692	2.4359	2.88462	2.58974	1.85897	2	120.421			2.02564	2.41026	2.60256	2.14103	2.25641	1.87179	117.885			1.08974	1.12821	1.39744	1.11538	1.51282	1.25641	102.191
